# Supplementary material for: Common co-morbidities in polymyalgia rheumatica and giant cell arteritis: cross-sectional study in UK Biobank
Source: Rheumatol Adv Pract. 2023 Nov 2;7(3):rkad095. doi: 10.1093/rap/rkad095 (PMC10681851; doi:10.1093/rap/rkad095)
Supplement: rkad095_Supplementary_Data [file rkad095_supplementary_data.zip]

Archive with 2 entries (2 files):
- Appendix 1_UKBB Consortium Membership.xlsx
- 23-060 Supplementary Material.docx
